# Supplementary material for: In Vitro Analysis of Gene and Protein Expression in Primary Limbal Epithelial Cells Exposed to Differentiation-Inducing Medium
Source: Biology (Basel). 2026 Apr 12;15(8):610. doi: 10.3390/biology15080610 (PMC13113695; doi:10.3390/biology15080610)
Supplement: Supplementary file 1 [file biology-15-00610-s001.zip]

Archive with 1 entries (1 files):
- biology-4171779-supplementary.pdf
